# Supplementary material for: Impact of Varying Soybean Oil Concentrations on the Cytokine Profile of Skeletal Muscle and Liver of Pigs: A Systems Biology Approach
Source: Anim Genet. 2026 Jun 21;57(3):e70129. doi: 10.1002/age.70129 (PMC13284450; doi:10.1002/age.70129)
Supplement: Supplementary file 1 — Table S1: Statistical test for skeletal muscle comparing SOY1.5 and SOY3.0. [file AGE-57-0-s004.xlsx]

## Sheet: Planilha1
Supplementary Table S1: Statistical test for skeletal muscle comparing SOY1.5 and SOY3.0.
Cytokines	Treatments		SEM	P-value
	SOY1.5	SOY3.0
IL-10	0.002	0	0.0012	0.28
IFN-γ	2.775	1.586	1.813	0.65
IL-1β	0.00536	0.003198	0.0024	0.53
IL-6	0.00197	0	0.0012	0.28
IL-18	0.1205	0.0921	0.0398	0.63
TNF-α	0.01578	0.003198	0.0097	0.38
