# Supplementary material for: Impact of Varying Soybean Oil Concentrations on the Cytokine Profile of Skeletal Muscle and Liver of Pigs: A Systems Biology Approach
Source: Anim Genet. 2026 Jun 21;57(3):e70129. doi: 10.1002/age.70129 (PMC13284450; doi:10.1002/age.70129)
Supplement: Supplementary file 2 — Table S2: GO terms of the four modules in the skeletal muscle and liver with an FDR < 5% in pigs fed SOY1.5 and SOY3.0. [file AGE-57-0-s006.xlsx]

## Sheet: Planilha1
Supplementary Table S2: GO terms of the four modules in the skeletal muscle and liver with an FDR < 5% in pigs fed SOY1.5 and SOY3.0.
GO ID	Term	Module Eigengene	Gene set size	Ontology Source	Tissue	Associated genes found	FDR
GO:0005504	fatty acid binding	Darkgreen	4096	GO_Molecular Function	skeletal muscle	FABP4, PPARG	0.00486423
GO:0042412	taurine biosynthetic process	Darkgreen	4096	GO_Biological Process	skeletal muscle	CSAD	0.00666923
GO:0004423	iduronate-2-sulfatase activity	Darkgreen	4096	GO_Molecular Function	skeletal muscle	IDS	0.00600227
GO:1902474	positive regulation of protein localization to synapse	Darkgreen	4096	GO_Biological Process	skeletal muscle	CLSTN3	0.00555765
GO:0002038	positive regulation of L-glutamate import across plasma membrane	Darkgreen	4096	GO_Biological Process	skeletal muscle	ARL6IP1	0.00708603
GO:0004605	phosphatidate cytidylyltransferase activity	Darkgreen	4096	GO_Molecular Function	skeletal muscle	CDS2	0.00666926
GO:0071787	endoplasmic reticulum tubular network formation	Darkgreen	4096	GO_Biological Process	skeletal muscle	ARL6IP1	0.00708603
GO:0031394	positive regulation of prostaglandin biosynthetic process	Darkgreen	4096	GO_Biological Process	skeletal muscle	PPARG	0.00486423
GO:0016024	CDP-diacylglycerol biosynthetic process	Darkgreen	4096	GO_Biological Process	skeletal muscle	CDS2	0.00666926
GO:1990809	endoplasmic reticulum tubular network membrane organization	Darkgreen	4096	GO_Biological Process	skeletal muscle	ARL6IP1	0.00708603
GO:0070346	positive regulation of fat cell proliferation	Darkgreen	4096	GO_Biological Process	skeletal muscle	FABP4	0.00486423
GO:1905563	negative regulation of vascular endothelial cell proliferation	Darkgreen	4096	GO_Biological Process	skeletal muscle	PPARG	0.00486423
GO:0060336	negative regulation of interferon-gamma-mediated signaling pathway	Darkgreen	4096	GO_Biological Process	skeletal muscle	PPARG	0.00486423
GO:0005784	Sec61 translocon complex	Darkgreen	4096	GO_Cellular Component	skeletal muscle	ARL6IP1	0.00708603
GO:0010891	negative regulation of sequestering of triglyceride	Darkgreen	4096	GO_Biological Process	skeletal muscle	PPARG	0.00486423
GO:0010871	negative regulation of receptor biosynthetic process	Darkgreen	4096	GO_Biological Process	skeletal muscle	PPARG	0.00486423
GO:0032385	positive regulation of intracellular cholesterol transport	Darkgreen	4096	GO_Biological Process	skeletal muscle	PPARG	0.00486423
GO:1905461	positive regulation of vascular associated smooth muscle cell apoptotic process	Darkgreen	4096	GO_Biological Process	skeletal muscle	PPARG	0.00486423
GO:0010887	negative regulation of cholesterol storage	Darkgreen	4096	GO_Biological Process	skeletal muscle	PPARG	0.00486423
GO:0045713	low-density lipoprotein particle receptor biosynthetic process	Darkgreen	4096	GO_Biologica Process	skeletal muscle	PPARG	0.00486423
GO:0010745	negative regulation of macrophage derived foam cell differentiation	Darkgreen	4096	GO_Biological Process	skeletal muscle	PPARG	0.00486423
GO:0098712	L-glutamate import across plasma membrane	Darkgreen	4096	GO_Biological Process	skeletal muscle	ARL6IP1	0.00708603
GO:0071404	cellular response to low-density lipoprotein particle stimulus	Darkgreen	4096	GO_Biological Process	skeletal muscle	PPARG	0.00486423
GO:0010875	positive regulation of cholesterol efflux	Darkgreen	4096	GO_Biological Process	skeletal muscle	PPARG	0.00486423
KEGG:00430	Taurine and hypotaurine metabolism	Darkgreen	4096	KEGG	skeletal muscle	CSAD	0.00666923
GO:0042953	lipoprotein transport	Darkgreen	4096	GO_Biologica lProcess	skeletal muscle	PPARG	0.00486423
GO:0071285	cellular response to lithium ion	Darkgreen	4096	GO_Biological Process	skeletal muscle	FABP4	0.00486423
GO:0046965	retinoid X receptor binding	Darkgreen	4096	GO_Molecular Function	skeletal muscle	PPARG	0.00486423
GO:0060965	negative regulation of gene silencing by miRNA	Darkgreen	4096	GO_Biological Process	skeletal muscle	PPARG	0.00486423
GO:1905606	regulation of presynapse assembly	Darkgreen	4096	GO_Biological Process	skeletal muscle	CLSTN3	0.00555765
KEGG:00531	Glycosaminoglycan degradation	Darkgreen	4096	KEGG	skeletal muscle	IDS	0.00600227
GO:0001516	prostaglandin biosynthetic process	Darkgreen	4096	GO_Biological Process	skeletal muscle	PPARG	0.00486423
GO:0010742	macrophage derived foam cell differentiation	Darkgreen	4096	GO_Biological Process	skeletal muscle	PPARG	0.00486423
GO:0032367	intracellular cholesterol transport	Darkgreen	4096	GO_Biological Process	skeletal muscle	PPARG	0.00486423
GO:0016868	intramolecular transferase activity, phosphotransferases	Lightyellow	253	GO_Molecular Function	skeletal muscle	PGAM2, PGM1	5.82695e-05
GO:0030432	peristalsis	Lightyellow	253	GO_Biological Process	skeletal muscle	GDNF	0.0169488
GO:0051583	dopamine uptake involved in synaptic transmission	Lightyellow	253	GO_Biological Process	skeletal muscle	GDNF	0.0169488
GO:0045199	maintenance of epithelial cell apical/basal polarity	Lightyellow	253	GO_Biological Process	skeletal muscle	LIN7B	0.0025936
GO:0060676	ureteric bud formation	Lightyellow	253	GO_Biological Process	skeletal muscle	GDNF	0.0169488
GO:0018344	protein geranylgeranylation	Lightyellow	253	GO_Biological Process	skeletal muscle	RABGGTA	0.00333463
GO:0019388	galactose catabolic process	Lightyellow	253	GO_Biological Process	skeletal muscle	PGM1	5.82695e-05
GO:0051584	regulation of dopamine uptake involved in synaptic transmission	Lightyellow	253	GO_Biological Process	skeletal muscle	GDNF	0.0169488
GO:0072107	positive regulation of ureteric bud formation	Lightyellow	253	GO_Biological Process	skeletal muscle	GDNF	0.0169488
GO:0004663	Rab geranylgeranyltransferase activity	Lightyellow	253	GO_Molecular Function	skeletal muscle	RABGGTA	0.00333463
GO:0021784	postganglionic parasympathetic fiber development	Lightyellow	253	GO_Biological Process	skeletal muscle	GDNF	0.0169488
GO:0072108	positive regulation of mesenchymal to epithelial transition involved in metanephros morphogenesis	Lightyellow	253	GO_Biological Process	skeletal muscle	GDNF	0.0169488
GO:0003337	mesenchymal to epithelial transition involved in metanephros morphogenesis	Lightyellow	253	GO_Biological Process	skeletal muscle	GDNF	0.0169488
GO:0090190	positive regulation of branching involved in ureteric bud morphogenesis	Lightyellow	253	GO_Biological Process	skeletal muscle	GDNF	0.0169488
GO:2001240	negative regulation of extrinsic apoptotic signaling pathway in absence of ligand	Lightyellow	253	GO_Biological Process	skeletal muscle	GDNF	0.0169488
GO:0016581	NuRD complex	Blue	866	GO_Cellular Component	liver	GATAD2B	0.000361252
GO:0071353	cellular response to interleukin-4	Darkorange	190	GO_Biological Process	liver	KEAP1	0.00525199
GO:0042994	cytoplasmic sequestering of transcription factor	Darkorange	190	GO_Biological Process	liver	KEAP1	0.00333462
GO:0000111	nucleotide-excision repair factor 2 complex	Darkorange	190	GO_Cellular Component	liver	XPC	0.00300117
GO:0071942	XPC complex	Darkorange	190	GO_Cellular Component	liver	XPC	0.00400156
GO:0030366	molybdopterin synthase activity	Darkorange	190	GO_Molecular Function	liver	MBIP	0.00400156
GO:0032324	molybdopterin cofactor biosynthetic process	Darkorange	190	GO_Biological Process	liver	MBIP	0.0026677
KEGG:00220	Arginine biosynthesis	Darkorange	190	KEGG	liver	GOT2	0.00543064
KEGG:00360	Phenylalanine metabolism	Darkorange	190	KEGG	liver	GOT2	0.00525199
KEGG:00400	Phenylalanine, tyrosine and tryptophan biosynthesis	Darkorange	190	KEGG	liver	GOT2	0.00280109
GO:0004069	L-aspartate:2-oxoglutarate aminotransferase activity	Darkorange	190	GO_Molecular Function	liver	GOT2	0.00400156
GO:0016212	kynurenine-oxoglutarate transaminase activity	Darkorange	190	GO_Molecular Function	liver	GOT2	0.0026677
GO:0097052	L-kynurenine metabolic process	Darkorange	190	GO_Biological Process	liver	GOT2	0.00250097
GO:0006532	aspartate biosynthetic process	Darkorange	190	GO_Biological Process	liver	GOT2	0.00400156
GO:0006533	aspartate catabolic process	Darkorange	190	GO_Biological Process	liver	GOT2	0.00300117
GO:0019551	glutamate catabolic process to 2-oxoglutarate	Darkorange	190	GO_Biological Process	liver	GOT2	0.00400156
GO:0019550	glutamate catabolic process to aspartate	Darkorange	190	GO_Biological Process	liver	GOT2	0.00400156
