# Supplementary material for: Impact of Varying Soybean Oil Concentrations on the Cytokine Profile of Skeletal Muscle and Liver of Pigs: A Systems Biology Approach
Source: Anim Genet. 2026 Jun 21;57(3):e70129. doi: 10.1002/age.70129 (PMC13284450; doi:10.1002/age.70129)
Supplement: Supplementary file 3 — Table S3: Top 10 in network CytoscapeInput‐edges‐darkgreen ranked by MCC method in the skeletal muscle for SOY3.0. [file AGE-57-0-s002.xlsx]

## Sheet: rank hub gene top10
Supplementary Table S3: Top 10 in network CytoscapeInput-edges-darkgreen ranked by MCC method in the skeletal muscle for SOY3.0.
Rank	Name	Score
1	ENSSSCG00000011579	1096024
2	ENSSSCG00000012731	1064765
3	ENSSSCG00000030123	1039708
4	ENSSSCG00000000672	988725
5	ENSSSCG00000025281	936175
6	ENSSSCG00000040681	923666
7	ENSSSCG00000015023	894901
8	ENSSSCG00000010825	880909
9	ENSSSCG00000000259	876004
10	ENSSSCG00000035619	861696
