# Supplementary material for: Impact of Varying Soybean Oil Concentrations on the Cytokine Profile of Skeletal Muscle and Liver of Pigs: A Systems Biology Approach
Source: Anim Genet. 2026 Jun 21;57(3):e70129. doi: 10.1002/age.70129 (PMC13284450; doi:10.1002/age.70129)
Supplement: Supplementary file 4 — Table S4: Top 10 in network CytoscapeInput‐edges‐lightyellow ranked by MCC method in the skeletal muscle for SOY1.5. [file AGE-57-0-s007.xlsx]

## Sheet: rank hub gene top10
Spplementary Tables S4: Top 10 in network CytoscapeInput-edges-lightyellow ranked by MCC method in the skeletal muscle for SOY1.5.
Rank	Name	Score
1	ENSSSCG00000001992	1184
2	ENSSSCG00000018003	898
3	ENSSSCG00000016720	868
4	ENSSSCG00000003157	847
5	ENSSSCG00000034914	838
6	ENSSSCG00000038727	826
7	ENSSSCG00000003812	751
7	ENSSSCG00000009631	751
9	ENSSSCG00000012663	746
10	ENSSSCG00000025460	666
