# Supplementary material for: Impact of Varying Soybean Oil Concentrations on the Cytokine Profile of Skeletal Muscle and Liver of Pigs: A Systems Biology Approach
Source: Anim Genet. 2026 Jun 21;57(3):e70129. doi: 10.1002/age.70129 (PMC13284450; doi:10.1002/age.70129)
Supplement: Supplementary file 5 — Table S5: Statistical test for liver comparing SOY1.5 and SOY3.0. [file AGE-57-0-s001.xlsx]

## Sheet: Planilha1
Supplementary Table S5: Statistical test for liver comparing SOY1.5 and SOY3.0.
Cytokines	Treatments		SEM	P-value
	SOY1.5	SOY3.0
IL-10	0.000882	0.001542	0.0004	0.23
IFN-γ	1.6055	3.8998	1.0503	0.11
IL-1β	0.003073	0.00631	0.0013	0.11
IL-6	0.001048	0.000773	0.0002	0.26
IL-18	0.705	0.8035	0.0582	0.26
TNF-α	0.003129	0.007821	0.0022	0.17
