# Supplementary material for: Impact of Varying Soybean Oil Concentrations on the Cytokine Profile of Skeletal Muscle and Liver of Pigs: A Systems Biology Approach
Source: Anim Genet. 2026 Jun 21;57(3):e70129. doi: 10.1002/age.70129 (PMC13284450; doi:10.1002/age.70129)
Supplement: Supplementary file 6 — Table S6: Top 10 in network CytoscapeInput‐edges‐blue ranked by MCC method in the liver for SOY1.5. [file AGE-57-0-s003.xlsx]

## Sheet: rank hub gene blue top10
Supplementary Table S6: Top 10 in network CytoscapeInput-edges-blue ranked by MCC method in the liver for SOY1.5.
Rank	Name	Score
1	ENSSSCG00000046051	7981708
2	ENSSSCG00000048786	7857484
3	ENSSSCG00000040829	7396502
4	ENSSSCG00000041176	6660710
5	ENSSSCG00000045406	6381314
6	ENSSSCG00000044428	6165402
7	ENSSSCG00000042328	5843938
8	ENSSSCG00000041300	5569914
9	ENSSSCG00000048624	5518608
10	ENSSSCG00000006562	5314402
