# Supplementary material for: Impact of Varying Soybean Oil Concentrations on the Cytokine Profile of Skeletal Muscle and Liver of Pigs: A Systems Biology Approach
Source: Anim Genet. 2026 Jun 21;57(3):e70129. doi: 10.1002/age.70129 (PMC13284450; doi:10.1002/age.70129)
Supplement: Supplementary file 7 — Table S7: Top 10 in network CytoscapeInput‐edges‐darkorange ranked by MCC method in the liver for SOY3.0. [file AGE-57-0-s005.xlsx]

## Sheet: rank hub gene_top10
Supplementary Table S7: Top 10 in network CytoscapeInput-edges-darkorange ranked by MCC method in the liver for SOY3.0.
Rank	Name	Score
1	ENSSSCG00000001946	47
2	ENSSSCG00000016214	43
3	ENSSSCG00000026898	41
4	ENSSSCG00000011602	39
5	ENSSSCG00000032985	36
6	ENSSSCG00000000034	35
7	ENSSSCG00000027973	34
8	ENSSSCG00000023667	32
8	ENSSSCG00000038079	32
8	ENSSSCG00000011432	32
